# Supplementary material for: TiS3 Nanoribbons: A Novel Material for Ultra-Sensitive Photodetection across Extreme Temperature Ranges
Source: Sensors (Basel). 2023 May 21;23(10):4948. doi: 10.3390/s23104948 (PMC10221207; doi:10.3390/s23104948)
Supplement: Supplementary file 1 [file sensors-23-04948-s001.zip]

Archive with 1 entries (1 files):
- sensors-2371776-supplementary.pdf
